# Supplementary material for: Validation of Serological Tests for the Detection of Antibodies Against Treponema pallidum in Nonhuman Primates
Source: PLoS Negl Trop Dis. 2015 Mar 24;9(3):e0003637. doi: 10.1371/journal.pntd.0003637 (PMC4372418; doi:10.1371/journal.pntd.0003637)
Supplement: S1 Table — (XLSX) [file pntd.0003637.s001.xlsx]

## Sheet: S1 Table
Table S1. Individual-based dataset on clinical manifestations, molecular and serological test results.
								Espline TP (Fujirebio Diagnostics Inc.)		Syphilitop Optima (ALL. DIAG S.A.S.)		Serodia TPPA (qualitative, Fujirebio Diagnostics Inc.)		Serodia TP-PA (quantitative 1:X, Fujirebio Diagnostics Inc.)	Mastafluor FTA-ABS IgG (Mast Diagnostica)		Mastafluor FTA-ABS IgM (Mast Diagnostica)	Mastablot IgG (Mast Diagnostica)		Mastablot IgM (Mast Diagnostica)	VDRLCHECK (ALL. DIAG Serum.A.Serum.)			RPR-100 (Biorad)
Case	Baboon ID #	Host Species	Field Site	Clinical stage §	Clinical signs	Immuno-histo-chemistry	PCRa	Result	In/terpr.	Syphili-top Optima ®	Interpret.	> 80	In/terpret.	highest Titer	Result	In/terpet.	Result	Result	In/terpetat.	Result	Material	Result	In/terpret.	Material	Result	In/terpret.
1	9-F1-25.03.07	P. anubis	LMNP, TZ	CNA	No	0	0	0	Tneg	0	Tneg	0	Tneg	0	0	Tneg	0	0	Tneg	0	Serum	0	Tneg	Serum	0	Tneg
2	11-F1-26.03.07	P. anubis	LMNP, TZ	CNA	No	1	1	0	Tneg	0	Tneg	0	Tneg	n/a	0	Tneg	0	0	Tneg	0	Plasma	1	Tpos	Plasma	1	Tpos
3	14-F1-27.03.07	P. anubis	LMNP, TZ	CNA	No	0	0	0	Tneg	0	Tneg	0	Tneg	n/a	0	Tneg	0	0	Tneg	0	Plasma	1	Fpos	Plasma	1	Fpos
4	22-F1-05.04.07	P. anubis	LMNP, TZ	CNA	No	0	0	0	Tneg	1	Fpos	0	Tneg	0	0	Tneg	0	0	Tneg	0	Serum	0	Tneg	Serum	0	Tneg
5	37-F1-15.04.07	P. anubis	LMNP, TZ	CNA	No	0	0	1	Tpos	1	Tpos	1	Tpos	40960	1	Tpos	0	1	Tpos	0	Plasma	0	Fneg	Plasma	1	Tpos
6	41-F1-16.04.07	P. anubis	LMNP, TZ	CNA	No	0	0	0	Tneg	0	Tneg	0	Tneg	n/a	0	Tneg	0	n/t	n/a	n/t	Serum	0	Tneg	Serum	0	Tneg
7	43-F1-16.04.07	P. anubis	LMNP, TZ	CNA	No	0	0	0	Tneg	0	Tneg	1	Fpos	0	0	Tneg	0	0	Tneg	0	Serum	0	Tneg	Serum	0	Tneg
8	58-F1-24.04.07	P. anubis	LMNP, TZ	CNA	No	0	0	0	Tneg	0	Tneg	0	Tneg	80	0	Tneg	0	n/t	n/a	n/t	Plasma	0	Tneg	Plasma	1	Tpos
9	59-F1-25.04.07	P. anubis	LMNP, TZ	CNA	No	0	0	0	Tneg	1	Fpos	0	Tneg	0	0	Tneg	0	n/t	n/a	n/t	Plasma	0	Tneg	Plasma	0	Tneg
10	61-F1-26.04.07	P. anubis	LMNP, TZ	CNA	No	1	1	1	Tpos	1	Tpos	1	Tpos	5120	1	Tpos	0	1	Tpos	0	n/a	n/t	n/a	n/a	n/t	n/a
11	62-F1-26.04.07	P. anubis	LMNP, TZ	CNA	No	0	1	0	Tneg	0	Tneg	0	Tneg	n/a	0	Tneg	0	n/t	n/a	n/t	Plasma	1	Tpos	Plasma	1	Tpos
12	76-F1-18.05.07	P. anubis	LMNP, TZ	CNA	No	0	1	0	Tneg	0	Tneg	0	Tneg	n/a	0	Tneg	0	n/t	n/a	n/t	Plasma	1	Tpos	Plasma	1	Tpos
13	6-M1-24.03.07	P. anubis	LMNP, TZ	CNA	No	0	0	1	Tpos	1	Tpos	1	Tpos	81920	1	Tpos	0	1	Tpos	0	Plasma	1	Tpos	Plasma	1	Tpos
14	19-M1-03.04.07	P. anubis	LMNP, TZ	CNA	No	0	0	0	Tneg	0	Tneg	1	Fpos	n/a	0	Tneg	0	0	Tneg	0	Serum	0	Tneg	Serum	0	Tneg
15	27-M1-09.04.07	P. anubis	LMNP, TZ	CNA	No	0	1	1	Tpos	1	Tpos	1	Tpos	81920	1	Tpos	0	1	Tpos	0	Serum	1	Tpos	Serum	1	Tpos
16	31-M1-11.04.07	P. anubis	LMNP, TZ	CNA	No	0	0	1	Tpos	1	Tpos	1	Tpos	10240	1	Tpos	0	1	Tpos	0	Serum	0	Fneg	Serum	1	Tpos
17	35-M1-13.04.07	P. anubis	LMNP, TZ	CNA	No	0	0	0	Tneg	1	Fpos	0	Tneg	0	0	Tneg	0	0	Tneg	n/t	Plasma	0	Tneg	Plasma	1	Fpos
18	44-M1-17.04.07	P. anubis	LMNP, TZ	CNA	No	0	1	0	Tneg	0	Tneg	0	Tneg	n/a	0	Tneg	0	0	Tneg	n/t	Serum	0	Tneg	Serum	0	Tneg
19	65-M1-04.05.07	P. anubis	LMNP, TZ	CNA	No	0	0	1	Tpos	1	Tpos	1	Tpos	160	1	Tpos	1	1	Tpos	0	Serum	1	Tpos	Serum	0	Fneg
20	79-M1-19.05.07	P. anubis	LMNP, TZ	CNA	No	0	0	0	Tneg	0	Tneg	0	Tneg	n/a	0	Tneg	0	n/t	n/a	n/t	Plasma	0	Tneg	Plasma	0	Tneg
21	8-F2-25.03.07	P. anubis	LMNP, TZ	IN	Yes	0	1	1	Tpos	1	Tpos	1	Tpos	81920	1	Tpos	1	1	Tpos	0	Serum	1	Tpos	Serum	1	Tpos
22	32-F2-11.04.07	P. anubis	LMNP, TZ	IN	Yes	0	1	1	Tpos	1	Tpos	1	Tpos	10240	1	Tpos	0	1	Tpos	0	Serum	0	Tneg	Serum	0	Tneg
23	34-F2-13.04.07	P. anubis	LMNP, TZ	IN	Yes	0	1	1	Tpos	1	Tpos	1	Tpos	81920	1	Tpos	0	1	Tpos	0	Plasma	0	Tneg	Plasma	0	Tneg
24	50-F2-19.04.07	P. anubis	LMNP, TZ	IN	Yes	1	1	1	Tpos	1	Tpos	1	Tpos	2560	1	Tpos	0	1	Tpos	0	Plasma	1	Tpos	Plasma	1	Tpos
25	57-F2-24.04.07	P. anubis	LMNP, TZ	IN	Yes	1	0	1	Tpos	1	Tpos	1	Tpos	2560	1	Tpos	0	1	Tpos	0	Plasma	0	Tneg	Plasma	0	Tneg
26	10-M2-26.03.07	P. anubis	LMNP, TZ	IN	Yes	0	1	1	Tpos	1	Tpos	1	Tpos	5120	1	Tpos	0	1	Tpos	0	Plasma	1	Tpos	Plasma	1	Tpos
27	28-M2-09.04.07	P. anubis	LMNP, TZ	IN	Yes	0	0	1	Tpos	1	Tpos	1	Tpos	20480	1	Tpos	0	1	Tpos	0	Serum	0	Tneg	Serum	0	Tneg
28	29-M2-09.04.07	P. anubis	LMNP, TZ	IN	Yes	0	0	1	Tpos	1	Tpos	1	Tpos	5120	1	Tpos	0	n/a	n/a	0	Serum	0	Tneg	Serum	0	Tneg
29	30-M2-11.04.07	P. anubis	LMNP, TZ	IN	Yes	0	0	1	Tpos	1	Tpos	1	Tpos	20480	1	Tpos	0	1	Tpos	0	Serum	0	Tneg	Serum	0	Tneg
30	47-M2-18.04.07	P. anubis	LMNP, TZ	IN	Yes	1	1	1	Tpos	1	Tpos	1	Tpos	20480	1	Tpos	0	1	Tpos	0	Plasma	0	Tneg	Plasma	0	Tneg
31	53-M2-21.04.07	P. anubis	LMNP, TZ	IN	Yes	0	1	1	Tpos	1	Tpos	0	Fneg	0	1	Tpos	0	n/t	n/a	n/t	Serum	0	Tneg	Serum	0	Tneg
32	55-M2-23.04.07	P. anubis	LMNP, TZ	IN	Yes	0	1	1	Tpos	1	Tpos	1	Tpos	40960	1	Tpos	0	1	Tpos	0	Serum	0	Tneg	Serum	0	Tneg
33	60-M2-25.04.07	P. anubis	LMNP, TZ	IN	Yes	0	1	1	Tpos	1	Tpos	1	Tpos	40960	1	Tpos	0	1	Tpos	0	Serum	0	Fneg	Serum	1	Tpos
34	68-M2-08.05.07	P. anubis	LMNP, TZ	IN	Yes	0	1	1	Tpos	1	Tpos	1	Tpos	10240	1	Tpos	0	1	Tpos	0	Plasma	0	Tneg	Plasma	0	Tneg
35	4-F5-23.03.07	P. anubis	LMNP, TZ	MO	Yes	0	1	1	Tpos	1	Tpos	1	Tpos	40960	1	Tpos	0	1	Tpos	1	Serum	1	Tpos	Serum	1	Tpos
36	7-F5-25.03.07	P. anubis	LMNP, TZ	MO	Yes	0	1	1	Tpos	1	Tpos	1	Tpos	1310720	1	Tpos	0	1	Tpos	0	Serum	0	Tneg	Serum	0	Tneg
37	18-F5-28.03.07	P. anubis	LMNP, TZ	MO	Yes	1	1	1	Tpos	1	Tpos	1	Tpos	81920	1	Tpos	0	1	Tpos	0	Plasma	1	Tpos	Plasma	1	Tpos
38	69-F5-09.05.07	P. anubis	LMNP, TZ	MO	Yes	0	1	1	Tpos	1	Tpos	1	Tpos	40960	1	Tpos	0	1	Tpos	0	Serum	0	Tneg	Serum	0	Tneg
39	20-M5-03.04.07	P. anubis	LMNP, TZ	MO	Yes	1	1	1	Tpos	1	Tpos	1	Tpos	40960	1	Tpos	1	1	Tpos	0	Plasma	1	Tpos	Plasma	1	Tpos
40	40-M5-16.04.07	P. anubis	LMNP, TZ	MO	Yes	1	1	1	Tpos	1	Tpos	1	Tpos	1280	1	Tpos	0	1	Tpos	0	Serum	0	Tneg	Serum	0	Tneg
41	70-M5-10.05.07	P. anubis	LMNP, TZ	MO	Yes	1	1	1	Tpos	1	Tpos	1	Tpos	5120	1	Tpos	1	1	Tpos	0	Serum	1	Tpos	Serum	1	Tpos
42	2-F8-22.03.07	P. anubis	LMNP, TZ	SEV	Yes	0	1	1	Tpos	1	Tpos	1	Tpos	1310720	1	Tpos	0	1	Tpos	1	Serum	1	Tpos	Serum	1	Tpos
43	15-F8-27.03.07	P. anubis	LMNP, TZ	SEV	Yes	0	1	1	Tpos	1	Tpos	1	Tpos	655360	1	Tpos	0	1	Tpos	1	Serum	1	Tpos	Serum	0	Fneg
44	21-F8-04.04.07	P. anubis	LMNP, TZ	SEV	Yes	1	1	1	Tpos	1	Tpos	1	Tpos	655360	1	Tpos	1	1	Tpos	1	Serum	1	Tpos	Serum	1	Tpos
45	26-F8-06.04.07	P. anubis	LMNP, TZ	SEV	Yes	0	1	1	Tpos	1	Tpos	1	Tpos	1310720	1	Tpos	0	1	Tpos	0	Plasma	1	Tpos	Plasma	1	Tpos
46	49-F8-19.04.07	P. anubis	LMNP, TZ	SEV	Yes	1	1	1	Tpos	1	Tpos	1	Tpos	20971520	1	Tpos	1	1	Tpos	0	Serum	0	Tneg	Serum	0	Tneg
47	52-F8-21.04.07	P. anubis	LMNP, TZ	SEV	Yes	0	1	1	Tpos	1	Tpos	1	Tpos	81920	1	Tpos	0	1	Tpos	1	Serum	1	Tpos	Serum	1	Tpos
48	56-F8-23.04.07	P. anubis	LMNP, TZ	SEV	Yes	0	1	1	Tpos	1	Tpos	1	Tpos	40960	1	Tpos	1	1	Tpos	0	Plasma	0	Fneg	Plasma	1	Tpos
49	78-F8-19.05.07	P. anubis	LMNP, TZ	SEV	Yes	0	0	1	Tpos	1	Tpos	1	Tpos	40960	1	Tpos	1	1	Tpos	1	Plasma	0	Fneg	Plasma	1	Tpos
50	3-M8-22.03.07	P. anubis	LMNP, TZ	SEV	Yes	0	1	1	Tpos	1	Tpos	1	Tpos	1310720	1	Tpos	0	1	Tpos	0	Serum	1	Tpos	Serum	1	Tpos
51	16-M8-28.03.07	P. anubis	LMNP, TZ	SEV	Yes	1	1	1	Tpos	1	Tpos	1	Tpos	81920	1	Tpos	0	1	Tpos	0	Plasma	1	Tpos	Plasma	1	Tpos
52	33-M8-12.04.07	P. anubis	LMNP, TZ	SEV	Yes	1	1	1	Tpos	1	Tpos	1	Tpos	81920	1	Tpos	1	1	Tpos	0	Plasma	1	Tpos	Plasma	1	Tpos
53	39-M8-15.04.07	P. anubis	LMNP, TZ	SEV	Yes	0	1	1	Tpos	1	Tpos	1	Tpos	20480	1	Tpos	0	1	Tpos	0	Plasma	1	Tpos	Plasma	1	Tpos
54	54-M8-21.04.07	P. anubis	LMNP, TZ	SEV	Yes	1	1	1	Tpos	1	Tpos	1	Tpos	81920	1	Tpos	0	1	Tpos	0	Plasma	1	Tpos	Plasma	1	Tpos
55	63-M8-27.04.07	P. anubis	LMNP, TZ	SEV	Yes	1	1	1	Tpos	1	Tpos	1	Tpos	81920	1	Tpos	0	1	Tpos	0	Plasma	1	Tpos	Plasma	1	Tpos
56	67-M8-07.05.07	P. anubis	LMNP, TZ	SEV	Yes	0	1	1	Tpos	1	Tpos	1	Tpos	40960	1	Tpos	0	1	Tpos	0	Plasma	1	Tpos	Plasma	1	Tpos
57	74-M8-16.05.07	P. anubis	LMNP, TZ	SEV	Yes	1	1	1	Tpos	1	Tpos	1	Tpos	40960	1	Tpos	0	1	Tpos	0	Plasma	0	Tneg	Plasma	0	Tneg
58	13298 DPZ	P. anubis	DPZ	CNA	No	n/t	n/t	0	Tneg	0	Tneg	0	Tneg	0	0	Tneg	0	0	Tneg	0	Serum	0	Tneg	Serum	0	Tneg
59	13299 DPZ	P. anubis	DPZ	CNA	No	n/t	n/t	0	Tneg	0	Tneg	0	Tneg	0	0	Tneg	0	0	Tneg	0	Serum	0	Tneg	Serum	0	Tneg
60	13300 DPZ	P. anubis	DPZ	CNA	No	n/t	n/t	0	Tneg	0	Tneg	0	Tneg	0	0	Tneg	0	0	Tneg	0	Serum	0	Tneg	Serum	0	Tneg
61	13301 DPZ	P. anubis	DPZ	CNA	No	n/t	n/t	0	Tneg	0	Tneg	0	Tneg	0	0	Tneg	0	0	Tneg	0	Serum	0	Tneg	Serum	0	Tneg
62	13307 DPZ	P. anubis	DPZ	CNA	No	n/t	n/t	0	Tneg	0	Tneg	0	Tneg	0	0	Tneg	0	0	Tneg	0	Serum	0	Tneg	Serum	0	Tneg
63	13308 DPZ	P. anubis	DPZ	CNA	No	n/t	n/t	0	Tneg	0	Tneg	0	Tneg	0	0	Tneg	0	0	Tneg	0	Serum	0	Tneg	Serum	0	Tneg
64	13311 DPZ	P. anubis	DPZ	CNA	No	n/t	n/t	0	Tneg	0	Tneg	0	Tneg	0	0	Tneg	0	0	Tneg	0	Serum	0	Tneg	Serum	0	Tneg
65	13313 DPZ	P. anubis	DPZ	CNA	No	n/t	n/t	0	Tneg	0	Tneg	0	Tneg	0	0	Tneg	0	0	Tneg	0	Serum	0	Tneg	Serum	0	Tneg
66	13315 DPZ	P. anubis	DPZ	CNA	No	n/t	n/t	0	Tneg	0	Tneg	0	Tneg	0	0	Tneg	0	0	Tneg	0	Serum	0	Tneg	Serum	0	Tneg
67	13316 DPZ	P. anubis	DPZ	CNA	No	n/t	n/t	0	Tneg	0	Tneg	0	Tneg	0	0	Tneg	0	0	Tneg	0	Serum	0	Tneg	Serum	0	Tneg
68	13317 DPZ	P. anubis	DPZ	CNA	No	n/t	n/t	0	Tneg	0	Tneg	0	Tneg	0	0	Tneg	0	0	Tneg	0	Serum	0	Tneg	Serum	0	Tneg
1 = posiitve; 0 = negative; CNA = clinically nonaffected; IN = initially; MOD = moderately; SEV = severely; n/t = not tested; Tpos = true positive; Tneg = true negative; Fpos = false positive; Fneg = false negative; n/a = not applicable; n/t = not tested
