# Supplementary material for: Validation of Serological Tests for the Detection of Antibodies Against Treponema pallidum in Nonhuman Primates
Source: PLoS Negl Trop Dis. 2015 Mar 24;9(3):e0003637. doi: 10.1371/journal.pntd.0003637 (PMC4372418; doi:10.1371/journal.pntd.0003637)
Supplement: S2 Table — (XLSX) [file pntd.0003637.s002.xlsx]

## Sheet: S2 Table
Table S2. Comparison of NTT results from serum and plasma samples of baboons.
Dataset	Parameter	VDRLCHECK CHARBON/RPR (Plasma)	VDRLCHECK CHARBON/RPR (Serum)	VDRLCHECK CHARBON/RPR (Plasma+Serum)	RPR-100 (Plasma)	RPR-100 (Serum)	RPR-100 (Plasma+Serum)
LMNP, TZ + DPZ (Neg. Ctrl)	TP	15	10	25	19	10	29
	FP	1	0	1	2	0	2
	TN	9	27	36	7	27	34
	FN	3	2	5	0	2	2
	Total	28	39	67	28	39	67
	Sens %	83.3	83.3	83.3	100	83.3	93.5
	Spec %	90	100	97.3	77.8	100	94.4
	Efficiency %	85.7	94.9	91	92.8	94.9	94
	Pos pred %	93.8	100	96.2	90.5	90.5	93.5
	Neg pred %	75	93.1	87.8	100	100	94.4
